# Supplementary material for: Illuminating the FGFR fusion landscape in Chinese patients: unveiling novel molecular insights and clinical implications
Source: Oncologist. 2025 Oct 14;30(11):oyaf347. doi: 10.1093/oncolo/oyaf347 (PMC12640125; doi:10.1093/oncolo/oyaf347)
Supplement: oyaf347_Supplementary_Data [file oyaf347_supplementary_data.zip]

Archive with 13 entries (13 files):
- Fig. S4.pdf
- Fig. S6.pdf
- Supplementary Fig. S1.pdf
- Supplementary Fig. S2.pdf
- Supplementary Fig. S3.pdf
- Supplementary Fig. S5.pdf
- Supplementary Figure and Table legends.docx
- Supplementary table S1.docx
- Supplementary table S2.docx
- Supplementary table S3.docx
- Supplementary table S4.docx
- Supplementary table S5.docx
- Supplementary table S6.docx
